# Supplementary material for: Effect of Surface Inhomogeneity of Ion-Exchange Membranes on the Mass Transfer Efficiency in Pulsed Electric Field Modes
Source: Membranes (Basel). 2020 Mar 11;10(3):40. doi: 10.3390/membranes10030040 (PMC7143503; doi:10.3390/membranes10030040)
Supplement: Supplementary file 1 [file membranes-10-00040-s001.zip]

Archive with 3 entries (3 files):
- Video 3_PEF_iav_3.0 i_lim_5.0Hz.mp4
- Video 1_const_3.0 i_lim.mp4
- Video 2_PEF_iav_3.0 i_lim_0.5Hz.mp4
